# Supplementary material for: For antibody sequence generative modeling, mixture models may be all you need
Source: Bioinformatics. 2024 Apr 23;40(5):btae278. doi: 10.1093/bioinformatics/btae278 (PMC11093529; doi:10.1093/bioinformatics/btae278)
Supplement: btae278_Supplementary_Data [file btae278_supplementary_data.zip]

Archive with 4 entries (4 files):
- ERR3664746_Heavy_Bulk.csv.gz
- OAS_problem_sequence_info.txt
- SRR6291228_Heavy_IGHM.csv.gz
- Supplementary_Info.pdf
